# Supplementary material for: Cervical cancer screening rates before and after the Great East Japan Earthquake in the Miyagi Prefecture, Japan
Source: PLoS One. 2020 Mar 11;15(3):e0229924. doi: 10.1371/journal.pone.0229924 (PMC7065810; doi:10.1371/journal.pone.0229924)
Supplement: S1 Table — (XLSX) [file pone.0229924.s001.xlsx]

## Sheet: Suppl Table1
Table 1. Areas where cervical cancer screening is covered by the Miyagi Cancer Association
Code No.		Districts/Cities/Towns/Villages			Code No.		Districts/Cities/Towns/Villages			Code No.		Districts/Cities/Towns/Villages
A	1	Shiroishi City			L	5	Ishinomaki City	Monou*		R	6	Kurihara City	Hanayama*
B	1	Katta District	Zao Town*			6		Kitakami*			7		Wakayanagi
	2		Shichigasyuku Town*			7		Oshika*			8		Kurikoma*
C	1	Kakuda City			M	1	Higashimatsushima City				9		Uguisusawa*
D	1	Igu District	Marumori Town*		N	1	Oshika District	Onagawa Town*			10		Kannari*
E	1	Shibata District	Ohgawara Town		O	1	Osaki City	Furukawa		S	1	Tome City	Toyoma*
	2		Shibata Town			2		Matsuyama			2		Hasama
	3		Murata Town*			3		Sambongi*			3		Towa*
	4		Kawasaki Town*			4		Kashimadai†			4		Nakada*
F	1	Natori City				5		Iwadeyama‡			5		Toyosato*
G	1	Iwanuma City				6		Naruko*			6		Yoneyama*
H	1	Watari District	Watari			7		Taziri*			7		Minamikata*
	2		Yamamoto*		P	1	Toda District	Misato Town Kogota*			8		Ishikoshi*
I	1	Shiogama City				2		Misato Town Nango*			9		Tsuyama*
J	1	Tagajo City				3		Wakuya Town§		T	1	Kesennuma City	Kesennuma
K	1	Miyagi District	Matsushima Town		Q	1	Kami District	Kami Town*			2		Karakuwa*
	2		Shichigahama Town			2		Shikama Town‡			3		Motoyoshi*
	3		Rifu Town		R	1	Kurihara City	Tsukidate		U	1	Motoyoshi District	Minamisanriku Town*
L	1	Ishinomaki City	Ishinomaki			2		Ichihasama*		V	1	Kurokawa District	Taiwa Town
	2		Kahoku*			3		Takashimizu*			2		Ohsato Town*
	3		Ogatsu*			4		Semine*			3		Ohira Village*
	4		Kanan			5		Shiwahime*		W	1	Tomiya City*
Bold, Screening by the mobile vans (*since 2009-, †since 2015-, ‡since 2013-, §since 2011-); M-1, Yamoto (M-1a ) and Naruse (M-1b) were integrated in 2010; U-1, Shizugawa (U-1a ) and Utatsu (U-1b) were integrated in 2013.
